# Supplementary material for: Simplified algorithm for reliability sensitivity analysis of structures: A spreadsheet implementation
Source: PLoS One. 2019 Mar 8;14(3):e0213199. doi: 10.1371/journal.pone.0213199 (PMC6407918; doi:10.1371/journal.pone.0213199)
Supplement: S1 File — (XLSX) [file pone.0213199.s001.xlsx]

## Sheet: Sheet1
Fig. 7a			Fig. 7b			Fig. 7c			Fig. 7d
n	d(Beta)/d(Mu)		n	d(Beta)/d(Mu)		n	d(Beta)/d(Mu)		n	d(Beta)/d(Mu)
1	-0.027007		1	-0.000435453		1	-0.00112726		1	2.16924e-07
2	-0.0267326		2	-0.000433265		2	-0.00114822		2	2.17123e-07
3	-0.0269948		3	-0.000438794		3	-0.00114		3	2.14756e-07
4	-0.0271153		4	-0.000434645		4	-0.0011512		4	2.15437e-07
5	-0.0268484		5	-0.000432982		5	-0.00113958		5	2.13301e-07
6	-0.026794		6	-0.000430938		6	-0.00114956		6	2.16072e-07
7	-0.0269624		7	-0.000432485		7	-0.00112268		7	2.16479e-07
8	-0.0266512		8	-0.000432868		8	-0.00115163		8	2.14424e-07
9	-0.0266524		9	-0.000428303		9	-0.00114356		9	2.13259e-07
10	-0.0271921		10	-0.000437825		10	-0.00113939		10	2.18604e-07
11	-0.0267879		11	-0.000437172		11	-0.00113171		11	2.14758e-07
12	-0.0272127		12	-0.00043015		12	-0.00114303		12	2.13123e-07
13	-0.0269613		13	-0.000431844		13	-0.00113371		13	2.16496e-07
14	-0.0271465		14	-0.00043293		14	-0.00112891		14	2.18735e-07
15	-0.0267142		15	-0.00043048		15	-0.00115252		15	2.17099e-07
16	-0.0268263		16	-0.000437254		16	-0.00113979		16	2.14331e-07
17	-0.0271979		17	-0.00042709		17	-0.00115462		17	2.15136e-07
18	-0.0269855		18	-0.000438888		18	-0.00114822		18	2.14241e-07
19	-0.026692		19	-0.000427059		19	-0.00113962		19	2.15534e-07
20	-0.0269625		20	-0.000431067		20	-0.00114441		20	2.16604e-07
21	-0.0270237		21	-0.000434925		21	-0.00114639		21	2.17209e-07
22	-0.0270852		22	-0.000431643		22	-0.00115279		22	2.17386e-07
23	-0.0269238		23	-0.000432076		23	-0.00112977		23	2.17441e-07
24	-0.0270541		24	-0.000427283		24	-0.00114039		24	2.14338e-07
25	-0.0273092		25	-0.000432747		25	-0.00113449		25	2.13671e-07
26	-0.026921		26	-0.000429265		26	-0.00114705		26	2.18235e-07
27	-0.0266677		27	-0.000427522		27	-0.00113246		27	2.1456e-07
28	-0.0268702		28	-0.000433499		28	-0.00113252		28	2.17847e-07
29	-0.0272352		29	-0.000429322		29	-0.00113309		29	2.14065e-07
30	-0.0274856		30	-0.000435227		30	-0.00112675		30	2.14592e-07
31	-0.0270419		31	-0.000432621		31	-0.0011376		31	2.16366e-07
32	-0.0269445		32	-0.000431819		32	-0.00113399		32	2.18908e-07
33	-0.0269779		33	-0.000434865		33	-0.00111922		33	2.15267e-07
34	-0.0271419		34	-0.000435426		34	-0.00114312		34	2.15111e-07
35	-0.027144		35	-0.000432493		35	-0.00115194		35	2.15654e-07
36	-0.0271481		36	-0.000429385		36	-0.00113207		36	2.16161e-07
37	-0.0269688		37	-0.000432821		37	-0.00113987		37	2.1717e-07
38	-0.0273481		38	-0.000438658		38	-0.00114884		38	2.16884e-07
39	-0.0270906		39	-0.000432788		39	-0.00112509		39	2.17242e-07
40	-0.0270278		40	-0.00043045		40	-0.00114434		40	2.17539e-07
41	-0.0273079		41	-0.000436696		41	-0.00114701		41	2.16038e-07
42	-0.0270087		42	-0.000427731		42	-0.00113584		42	2.15567e-07
43	-0.0271554		43	-0.000432694		43	-0.0011355		43	2.14387e-07
44	-0.0269294		44	-0.000432243		44	-0.00112937		44	2.18174e-07
45	-0.027199		45	-0.000428139		45	-0.00114178		45	2.13951e-07
46	-0.0269461		46	-0.000437146		46	-0.00113618		46	2.1723e-07
47	-0.027244		47	-0.00043607		47	-0.00113852		47	2.15924e-07
48	-0.0273216		48	-0.000431163		48	-0.00111928		48	2.16848e-07
49	-0.0269504		49	-0.000438746		49	-0.00113885		49	2.18426e-07
50	-0.0268189		50	-0.000433525		50	-0.00112736		50	2.18536e-07
51	-0.0268513		51	-0.000433066		51	-0.00114212		51	2.18125e-07
52	-0.026871		52	-0.000435544		52	-0.00113294		52	2.17789e-07
53	-0.0268898		53	-0.00042878		53	-0.00114224		53	2.16563e-07
54	-0.0267512		54	-0.000428985		54	-0.00115284		54	2.16462e-07
55	-0.026988		55	-0.000431716		55	-0.00113644		55	2.13994e-07
56	-0.0269622		56	-0.000435908		56	-0.00115056		56	2.16268e-07
57	-0.0270947		57	-0.000430558		57	-0.00113778		57	2.17331e-07
58	-0.027142		58	-0.000437504		58	-0.00114067		58	2.12453e-07
59	-0.0270019		59	-0.000430695		59	-0.00113245		59	2.16149e-07
60	-0.0267732		60	-0.000434477		60	-0.00112797		60	2.17258e-07
61	-0.0271965		61	-0.00043394		61	-0.00114061		61	2.15703e-07
62	-0.027014		62	-0.000429527		62	-0.00113333		62	2.17006e-07
63	-0.0267213		63	-0.000433409		63	-0.00113953		63	2.1354e-07
64	-0.0271961		64	-0.000429576		64	-0.00114591		64	2.1758e-07
65	-0.0271481		65	-0.000429857		65	-0.00114714		65	2.1799e-07
66	-0.0266711		66	-0.000428117		66	-0.00112764		66	2.13823e-07
67	-0.026988		67	-0.00042996		67	-0.00112517		67	2.13486e-07
68	-0.0269953		68	-0.000429087		68	-0.00114402		68	2.16104e-07
69	-0.027076		69	-0.000430893		69	-0.00113038		69	2.16177e-07
70	-0.0267967		70	-0.00043475		70	-0.001154		70	2.14996e-07
71	-0.0270668		71	-0.000431945		71	-0.00115373		71	2.13388e-07
72	-0.027082		72	-0.000432544		72	-0.00113815		72	2.1264e-07
73	-0.026794		73	-0.000428686		73	-0.00115105		73	2.14333e-07
74	-0.026932		74	-0.000432709		74	-0.00114422		74	2.17335e-07
75	-0.0267281		75	-0.000426451		75	-0.001128		75	2.14253e-07
76	-0.0270444		76	-0.000430788		76	-0.00114369		76	2.15831e-07
77	-0.0270029		77	-0.00043316		77	-0.00113005		77	2.18038e-07
78	-0.0269498		78	-0.000429098		78	-0.00112296		78	2.16259e-07
79	-0.0271229		79	-0.000434808		79	-0.00112056		79	2.17966e-07
80	-0.0269645		80	-0.000428341		80	-0.00113616		80	2.16544e-07
81	-0.0269343		81	-0.000432466		81	-0.00114955		81	2.14518e-07
82	-0.0270105		82	-0.000433939		82	-0.00113664		82	2.14151e-07
83	-0.0267398		83	-0.000427663		83	-0.001142		83	2.15465e-07
84	-0.0268905		84	-0.000433681		84	-0.00115102		84	2.1542e-07
85	-0.0270376		85	-0.000436217		85	-0.00112268		85	2.17968e-07
86	-0.0273093		86	-0.000435956		86	-0.00114231		86	2.13965e-07
87	-0.0270528		87	-0.000433879		87	-0.00113671		87	2.15228e-07
88	-0.0273324		88	-0.000428874		88	-0.00112574		88	2.18133e-07
89	-0.0268626		89	-0.000435995		89	-0.0011444		89	2.18129e-07
90	-0.0270329		90	-0.000430122		90	-0.00113701		90	2.15786e-07
91	-0.027073		91	-0.00043075		91	-0.00115313		91	2.14741e-07
92	-0.0272677		92	-0.000430481		92	-0.00114314		92	2.17531e-07
93	-0.0266929		93	-0.000436425		93	-0.00114685		93	2.17982e-07
94	-0.0268277		94	-0.000428183		94	-0.00113168		94	2.17265e-07
95	-0.0272389		95	-0.000429163		95	-0.00114646		95	2.15068e-07
96	-0.0270382		96	-0.000428287		96	-0.00113378		96	2.14524e-07
97	-0.026771		97	-0.000431285		97	-0.00114127		97	2.19382e-07
98	-0.0271223		98	-0.000432439		98	-0.00114618		98	2.15754e-07
99	-0.0268989		99	-0.00043332		99	-0.00112118		99	2.16165e-07
100	-0.0269225		100	-0.000429069		100	-0.00111865		100	2.14298e-07
